# Supplementary material for: Dataset for multi-channel surface electromyography (sEMG) signals of hand gestures
Source: Data Brief. 2022 Feb 4;41:107921. doi: 10.1016/j.dib.2022.107921 (PMC8844426; doi:10.1016/j.dib.2022.107921)
Supplement: Supplementary file 3 [file mmc3.xlsx]

## Sheet: New_Participiants
Participant ID	Age	Gender	Any muscle disease?	Using drug	Alcohol usage in the last 24 hours	Weight(kg)	Height(cm)	Dominant Arm	Having heart or brain pacemaker	Annotation
1	22	Female	NO	NO	NO	50	172	Right	NO
2	21	Female	NO	NO	NO	62	169	Right	NO
3	21	Male	NO	NO	NO	77	182	Left	NO
4	20	Female	NO	NO	NO	62	163	Right	NO
5	25	Female	NO	NO	NO	59	151	Right	NO
6	23	Female	NO	NO	NO	53	157	Right	NO
7	24	Female	NO	NO	NO	54	163	Right	NO
8	22	Female	NO	NO	NO	75	168	Right	NO
9	22	Female	NO	NO	NO	78	172	Right	NO
10	23	Female	NO	NO	NO	68	166	Right	NO
11	22	Male	NO	NO	NO	95	173	Right	NO
12	23	Male	NO	NO	YES	75	180	Right	NO
13	23	Male	NO	NO	NO	76	176	Right	NO
14	25	Female	NO	NO	NO	70	176	Right	NO
15	29	Female	NO	NO	NO	74	167	Right	NO
16	24	Female	NO	NO	NO	53	168	Right	NO	*
17	21	Male	NO	NO	NO	69	177	Right	NO
18	24	Female	NO	NO	NO	52	167	Right	NO
19	21	Female	NO	NO	NO	52	167	Right	NO
20	20	Female	NO	NO	NO	52	165	Right	NO
21	22	Male	NO	NO	NO	68	181	Right	NO
22	21	Male	NO	NO	NO	65	175	Right	NO
23	20	Male	NO	NO	NO	65	175	Right	NO
24	21	Male	NO	NO	NO	72	178	Both	NO	**
25	21	Male	NO	NO	NO	68	180	Right	NO
26	22	Male	NO	NO	NO	100	182	Right	NO
27	22	Female	NO	NO	NO	52	165	Right	NO
28	21	Female	NO	NO	NO	55	169	Right	NO
29	25	Female	NO	NO	NO	45	160	Left	NO
30	27	Female	NO	NO	NO	50	173	Right	NO
31	23	Female	NO	NO	NO	58	170	Left	NO
32	18	Male	NO	NO	NO	69	180	Right	NO
33	24	Male	NO	NO	NO	72	182	Right	NO
34	22	Male	NO	NO	NO	63	177	Right	NO
35	21	Male	NO	NO	NO	80	175	Right	NO
36	25	Male	NO	NO	NO	77	177	Right	NO
37	23	Male	NO	NO	NO	71	173	Right	NO
38	23	Male	NO	NO	NO	72	180	Right	NO
39	23	Male	NO	NO	NO	120	192	Right	NO
40	26	Male	NO	NO	NO	72	173	Right	NO
						Mendeley Repository:	http://dx.doi.org/10.17632/ckwc76xr2z.2
*	The participant declared that one used a magnesium-based medication.
**	Although the participant was using both hands actively, the signal was taken from ones right hand.
Gender	Average Weight (kg)	Average Height (cm)	Weight STD	Height STD	Average Age	Age STD
Women	58.7	166.4	9.54	5.74	23.15	2.3
Men	76.3	178.4	13.8	4.44	22.1	1.77
All	67.5	172.4	14.71	7.91	22.63	2.1
Weight STD				Height STD				Age STD
All	Female	Male		All	Female	Male		All	Female	Male
	50	77			172	182			22	21
	62	95			169	173			21	22
	62	75			163	180			20	23
	59	76			151	176			25	23
	53	69			157	177			23	21
	54	68			163	181			24	22
	75	65			168	175			22	21
	78	65			172	175			22	20
	68	72			166	178			23	21
	70	68			176	180			25	21
	74	100			167	182			29	22
	53	69			168	180			24	18
	52	72			167	182			24	24
	52	63			167	177			21	22
	52	80			165	175			20	21
	52	77			165	177			22	25
	55	71			169	173			21	23
	45	72			160	180			25	23
	50	120			173	192			27	23
	58	72			170	173			23	26
14.7126	9.53718	13.7959		7.9091	5.73448	4.44143		2.09624	2.30046	1.77408
